# Supplementary material for: Anion Exchange Membrane with Pendulous Piperidinium on Twisted All-Carbon Backbone for Fuel Cell
Source: Membranes (Basel). 2024 May 23;14(6):121. doi: 10.3390/membranes14060121 (PMC11205426; doi:10.3390/membranes14060121)
Supplement: Supplementary file 1 [file membranes-14-00121-s001.zip]

Archive with 1 entries (1 files):
- membranes-2981715-supplementary.pdf
